# Supplementary material for: Arbuscular Mycorrhizal Symbiosis Imposes a Net Carbon Cost on Maize Under Phosphorus-Sufficient Conditions and Alters Nutrient-Dependent Scaling Trajectories
Source: Plants (Basel). 2026 Jun 12;15(12):1831. doi: 10.3390/plants15121831 (PMC13306546; doi:10.3390/plants15121831)
Supplement: Supplementary file 1 [file plants-15-01831-s001.zip]

Archive with 1 entries (1 files):
- plants-4341095-supplementary.pdf
